# Supplementary material for: Association between vitamin D level and respiratory distress syndrome: A systematic review and meta-analysis
Source: PLoS One. 2023 Jan 26;18(1):e0279064. doi: 10.1371/journal.pone.0279064 (PMC9879443; doi:10.1371/journal.pone.0279064)
Supplement: S4 Fig — (ZIP) [file pone.0279064.s006.zip]

Archive with 3 entries (3 files):
- S4-1 Fig.gif
- S4-2 Fig.gif
- S4-3 Fig.gif
